# Supplementary material for: Lipid droplet-associated hydrolase mobilizes stores of liver X receptor sterol ligands and protects against atherosclerosis
Source: Nat Commun. 2024 Aug 2;15:6540. doi: 10.1038/s41467-024-50949-y (PMC11297204; doi:10.1038/s41467-024-50949-y)
Supplement: Supplementary file 4 — Supplementary Data 1 [file 41467_2024_50949_MOESM4_ESM.xlsx]

## Sheet: Data supplement 1
PRIMER SEQUENCES									siRNA SEQUENCES
LDAH									Nr1h2 siRNA pool
Forward: 5’- CTGGTGTCTGCACAAGGATG -3’									CGGAGCAGGUCUUUGCAUU
Reverse: 5’- GATTCCCACCAGTGACCAAG -3’									CAACGAUCUUUCUCCGAC
Abca1									GAGAUCAUGUUGCUAGAAA
Forward: 5’- TGGATCTATTTTTGCACTGGA -3’									CCUGGACGAUGCAGAGUAU
Reverse: 5’- CAGCAGGACTGTCACAGCTTTA -3’
Abcg1									Nr1h3 siRNA pool
Forward: 5’- AATTCATCCACGCCTACAGC -3’									GGGAUCUACUAACGUUGUA
Reverse: 5’- TGGGTTCCGTTTGTCTGTCT -3’									GCUCAAGCCACUUCGGUGU
Nr1h3/LXRα									GAGAGAGCCUUGCGUAGCA
Forward: 5'-AAGGACTTCACCTACAGCAAGGA-3'									CGUCCACAAAAGCGGAAAA
Reverse: 5'-GAACTCGAAGATGGGATTGATGA-3'
Nr1h2/LXRβ									Nontarget siRNA pool
Forward: 5'-CCTTCCTCAAGGACTTCAGTTACAA-3'									UGGUUUACAUGUCGACUAA
Reverse: 5'-CATGGCTCTGGAGAACTCAAAGAT-3'									UGGUUUACAUGUUGUGUGA
Col1a1									UGGUUUACAUGUUUUCUGA
Forward: 5’- TTC TGAAACCCTCCCCTCTT -3’									UGGUUUACAUGUUUUCCUA
Reverse: 5’- GTGCTTTGGAAAGTGGTGCT -3’
Col1a2
Forward: 5’- AGGCTGACACGAACTGAGGT -3’
Reverse: 5’- AATTCTTCCAGCACCGTTCA -3’
Col5a2
Forward: 5’- AGGACAAGGCCCACATAGAA -3’
Reverse: 5’- AAGCCAGTGCAGACAAAATG -3’
Col6a1
Forward: 5’- ATGCATCTTGGTCTGGTCCT -3’
Reverse: 5’- AAGCTAAGCCTCTGGGTGTG -3’
Col6a2
Forward: 5’- AACCCAAAGCCCCTTACCTA -3’
Reverse: 5’- AGACTCTGGGGTCCTCCAAT -3’
Mmp2
Forward: 5’- GCCAAGGTGGAAATCAGAGA -3’
Reverse: 5’- GTTGAAGGAAACGAGCGAAG -3’
Mmp9
Forward: 5’- CTACTGGGCGTTAGGGACAG -3’
Reverse: 5’- AGGAGTCTGGGGTCTGGTTT -3’
Timp1
Forward: 5’- GTGGATATGCCCACAAGTCC -3’
Reverse: 5’- AAGAAGCTGCAGGCACTGAT -3’
Arg1
Forward: 5’- TGCACCAGCATTTAAAATACAC -3’
Reverse: 5’- CATCTTTTGAACAGCGTGGA -3’
IL-10
Forward: 5’- CCAGGGAGATCCTTTGATGA -3’
Reverse: 5’- AACTGGCCACAGTTTTCAGG -3’
IL-6
Forward: 5’- TGACAATATGAATGTTGGGACA -3’
Reverse: 5’- TTCCAAGAAACCATCTGGCTA -3’
MerTK
Forward: 5’- GGATTTCTGAGGCTCACTGG -3’
Reverse: 5’- CAGGTGCTGTCCACCTTTTT -3’
TNFα
Forward: 5’- CACCTGGCCTCTCTACCTTG -3’
Reverse: 5’- TGGTCACCAAATCAGCGTTA -3’
IL-1β
Forward: 5’- TTTCCTCCTTGCCTCTGATG -3’
Reverse: 5’- CTGCCTAATGTCCCCTTGAA -3’
IL-18
Forward: 5’- GTTAGGTGGGGAGGGTTTGT -3’
Reverse: 5’- GCAGCCTCGGGTATTCTGT -3’
Cox2
Forward: 5’- AAAAACTAGCCAACATGATTTTTGT -3’
Reverse: 5’- TTTCTCTGAGGCACTGTAGCA -3’
Cxcl9
Forward: 5’- CCGTCTTGAGCATGCTTTTT -3’
Reverse: 5’- GTGCAATGTTGTTTGGATGG -3’
Cxcl10
Forward: 5’- AGCTCAGGCTCGTCAGTTCT -3’
Reverse: 5’- CCTTGGGAAGATGGTGGTTA -3’
Fasn
Forward: 5’- TGGAAAGGACCTGCCCAATC -3’
Reverse: 5’- GTAAGGGAGTCGGGCCTTTC -3’
Acaca
Forward: 5’- GGGTTACTGAGGAGGAGGGT -3’
Reverse: 5’- CGTGTGAAGGCTGCTTTGTG -3’
Nceh1
Forward: 5’- TCACGTTCGTCTGTGAGGAC -3’
Reverse: 5’- CTTTGCAGTGGGGAATTGGC -3’
HSL
Forward: 5’- CTGCACCACTGAACTGAGCT -3’
Reverse: 5’- TCTCGGAGCGCACTCATAAC -3’
Scd1
Forward: 5’- TCAGCACTGGGAAAGTGAGG-3’
Reverse: 5’- AACTGGAGATCTCTTGGAGCAT-3’
Cyclophilin A
Forward: 5’- TTTGGGAAGGTGAAAGAAGG -3’
Reverse: 5’- TTACAGGACATTGCGAGCAG -3’
