# Supplementary material for: Lipid droplet-associated hydrolase mobilizes stores of liver X receptor sterol ligands and protects against atherosclerosis
Source: Nat Commun. 2024 Aug 2;15:6540. doi: 10.1038/s41467-024-50949-y (PMC11297204; doi:10.1038/s41467-024-50949-y)
Supplement: Supplementary file 6 — Source data [file 41467_2024_50949_MOESM6_ESM.xlsx]

## Sheet: Figure 1B
	Panel B
										Two-way ANOVA	Ordinary
		WT			Tg					Alpha	0.05
	Untreated	0.859054	1.25773	0.883205	13.369	8.8816	10.2732
	+acLDL	1.08735	0.688162	1.05762	10.4891	10.0618	10.4891			Source of Variation	% of total variation	P value	P value summary	Significant?
										Interaction	0.05001	0.7527	ns	No
										Row Factor	0.07857	0.6935	ns	No
										Column Factor	96.11	<0.0001	****	Yes
										Tukey's multiple comparisons test	Mean Diff.	95.00% CI of diff.	Below threshold?	Summary	Adjusted P Value
										Untreated:WT vs. Untreated:Tg	-9.841	-12.89 to -6.793	Yes	****	<0.0001
										Untreated:WT vs. +acLDL:WT	0.05562	-2.993 to 3.104	No	ns	>0.9999
										Untreated:WT vs. +acLDL:Tg	-9.347	-12.39 to -6.298	Yes	****	<0.0001
										Untreated:Tg vs. +acLDL:WT	9.897	6.849 to 12.95	Yes	****	<0.0001
										Untreated:Tg vs. +acLDL:Tg	0.4946	-2.554 to 3.543	No	ns	0.952
										+acLDL:WT vs. +acLDL:Tg	-9.402	-12.45 to -6.354	Yes	****	<0.0001

## Sheet: Figure 1D
	WT	Tg
	210.778	149.38			Shapiro-Wilk test
	426.368	252.503			W	0.7976	0.9361
	218.284	115.132			P value	0.0135	0.5109
	262.688	184.751			Passed normality test (alpha=0.05)?	No	Yes
	368.441	88.7227			P value summary	*	ns
	201.286	220.247
	204.855	104.325
	253.48	242.024			Mann Whitney test
	177.945	200.627			P value	0.0433
	190.228	192.892			Exact or approximate P value?	Exact
					P value summary	*
					Significantly different (P < 0.05)?	Yes
					One- or two-tailed P value?	Two-tailed
					Sum of ranks in column A,B	132 , 78
					Mann-Whitney U	23

## Sheet: Figure 1E
	WT	Tg
	610.372	528.381		Shapiro-Wilk test
	600.716	483.314		W	0.9798	0.9469
	461.223	383.196		P value	0.9648	0.4097
	689.751	427.551		Passed normality test (alpha=0.05)?	Yes	Yes
	522.699	457.193		P value summary	ns	ns
	819.428	487.484
	461.698	307.141
	628.157	362.056		F test to compare variances
	303.876	530.904		F, DFn, Dfd	2.049, 10, 16
	596.639	224.158		P value	0.1936
	410.959	510.042		P value summary	ns
		307.224		Significantly different (P < 0.05)?	No
		218.319
		330.465		Unpaired t test
		315.86		P value	0.0013
		393.098		P value summary	**
		378.81		Significantly different (P < 0.05)?	Yes
				One- or two-tailed P value?	Two-tailed
				t, df	t=3.601, df=26

## Sheet: Figure 2A
	%TUNEL+							Necrosis (% lesion area)							Collagen (% lesion area)							Macrophages (% lesion area)
	WT	Tg						WT	Tg						WT	Tg						WT	Tg
	4.04624	0						9.1235	5.27282						45.27	36.88						72.8796	57.6166
	2.36088	0		Shapiro-Wilk test				12.8347	3.20028		Shapiro-Wilk test				39.89	42.21		Shapiro-Wilk test				64.4099	58.0227		Shapiro-Wilk test
	6.32911	2.25352		W	0.8617	0.8151		24.2177	6.75914		W	0.9721	0.9649		18.1	54.9		W	0.8894	0.9393		62.031	38.7507		W	0.9592	0.9022
	2.079	0.655738		P value	0.0203	0.0058		20.6785	10.6839		P value	0.8878	0.8311		37.38	55.32		P value	0.1158	0.5748		57.1992	57.9554		P value	0.7619	0.2649
	2.48447	0.573066		Passed normality test (alpha=0.05)?	No	No		13.0166	5.99927		Passed normality test (alpha=0.05)?	Yes	Yes		43.96	68.61		Passed normality test (alpha=0.05)?	Yes	Yes		65.2975	36.735		Passed normality test (alpha=0.05)?	Yes	Yes
	0.606061	0.401606		P value summary	*	**		6.73054	9.16284		P value summary	ns	ns		46.19	36.06		P value summary	ns	ns		41.456	47.5962		P value summary	ns	ns
	0.542005	0.956938						15.2118	2.02034						51.34	49.34						57.6903	65.7609
	1.88088	1.11111						15.6185	11.1145		F test to compare variances				30.52	56.18		F test to compare variances				59.1846	52.4058		F test to compare variances
	3.65297	0		Mann Whitney test				12.814	6.36567		F, DFn, Dfd	3.244, 14, 10			37.42	51.82		F, DFn, Dfd	1.257, 11, 8			55.3028	35.9795		F, DFn, Dfd	1.337, 8, 10
	1.99336	0		P value	0.0008			7.4351	8.34924		P value	0.0674			44.13			P value	0.7628			49.0311			P value	0.6545
	1.1396	0		Exact or approximate P value?	Exact			22.4441	5.61915		P value summary	ns			52.67			P value summary	ns			72.8979			P value summary	ns
	0.3861	0.826446		P value summary	***			17.0685			Significantly different (P < 0.05)?	No			16.51			Significantly different (P < 0.05)?	No						Significantly different (P < 0.05)?	No
	2.09059	0.550206		Significantly different (P < 0.05)?	Yes			15.5162
	0.848656	0		One- or two-tailed P value?	Two-tailed			17.9603			Unpaired t test							Unpaired t test							Unpaired t test
	1.69492	0.729927		Sum of ranks in column A,B	337 , 159			18.7424			P value	<0.0001						P value	0.0302						P value	0.0468
	0.552486			Mann-Whitney U	39						P value summary	****						P value summary	*						P value summary	*
											Significantly different (P < 0.05)?	Yes						Significantly different (P < 0.05)?	Yes						Significantly different (P < 0.05)?	Yes
											One- or two-tailed P value?	Two-tailed						One- or two-tailed P value?	Two-tailed						One- or two-tailed P value?	Two-tailed
											t, df	t=4.930, df=24						t, df	t=2.343, df=19						t, df	t=2.135, df=18

## Sheet: Figure 2B
	%TUNEL+							Necrosis (% lesion area)							Collagen (% lesion area)							Macrophages (% lesion area)
	WT	Tg						WT	Tg						WT	Tg						WT	Tg
	4.61538	0.0188679		Shapiro-Wilk test				0	4.26467		Shapiro-Wilk test				0.534406	30.9523		Shapiro-Wilk test				77.4014	70.2835		Shapiro-Wilk test
	3.77358	0.680272		W	0.9567	0.8901		2.68366	3.72508		W	0.805	0.8629		4.75221	64.5608		W	0.9297	0.8144		67.0281	49.2593		W	0.9815	0.9033
	2.25225	1.81818		P value	0.6348	0.0979		0	0		P value	0.0233	0.1282		1.87311	65.3311		P value	0.4788	0.0407		72.109	60.2323		P value	0.9698	0.3094
	5.34351	1.91388		Passed normality test (alpha=0.05)?	Yes	Yes		0	0		Passed normality test (alpha=0.05)?	No	Yes		29.1042	31.3033		Passed normality test (alpha=0.05)?	Yes	No		69.9842	74.6723		Passed normality test (alpha=0.05)?	Yes	Yes
	2.75229	0.696864		P value summary	ns	ns		6.55063	0		P value summary	*	ns		10.3073	40.3614		P value summary	ns	*		68.0395	76.0963		P value summary	ns	ns
	5.26316	1.69492						16.6899	8.30678						23.5782	38.6934						61.1886	70.6467
	1.3986	0.277778		F test to compare variances				0	3.9211		Mann Whitney test				44.6441	38.8175		Mann Whitney test				65.0181	65.2066		F test to compare variances
	0.873362	0		F, DFn, Dfd	5.842, 14, 12			7.90513	7.69563		P value	>0.9999			32.8446	61.688		P value	0.0037			75.6365	77.9523		F, DFn, Dfd	3.133, 7, 7
	1.02302	1.22951		P value	0.0041			4.76709			Exact or approximate P value?	Exact			13.3382			Exact or approximate P value?	Exact						P value	0.155
	1.25	0.653595		P value summary	**						P value summary	ns						P value summary	**						P value summary	ns
	3.05085	2.12014		Significantly different (P < 0.05)?	Yes						Significantly different (P < 0.05)?	No						Significantly different (P < 0.05)?	Yes						Significantly different (P < 0.05)?	No
	1.94553	0									One- or two-tailed P value?	Two-tailed						One- or two-tailed P value?	Two-tailed
	4.0678	0.485437		Unpaired t test with Welch's correction							Sum of ranks in column A,B	81 , 72						Sum of ranks in column A,B	52 , 101						F test to compare variances
	6.07735			P value	0.0011						Mann-Whitney U	36						Mann-Whitney U	7						F, DFn, Dfd	3.133, 7, 7
	0			P value summary	**																				P value	0.155
				Significantly different (P < 0.05)?	Yes																				P value summary	ns
				One- or two-tailed P value?	Two-tailed																				Significantly different (P < 0.05)?	No
				Welch-corrected t, df	t=3.819, df=19.20

## Sheet: Figure 3A
	WT	KO
	1286.74	1527.39
	1197.76	2093.23		Shapiro-Wilk test
	1463.82	1319.35		W	0.8847	0.9297
	1020.03	1456.47		P value	0.1007	0.408
	1355.17	1295.9		Passed normality test (alpha=0.05)?	Yes	Yes
	1090.95	1283.38		P value summary	ns	ns
	1046.88	1575.92
	1005.97	1176.53		F test to compare variances
	978.425	1676.73		F, DFn, Dfd	1.766, 10, 11
	1189.85	1576.13		P value	0.3647
	1019.01	1088.96		P value summary	ns
	1642.05			Significantly different (P < 0.05)?	No
				Unpaired t test
				P value	0.0154
				P value summary	*
				Significantly different (P < 0.05)?	Yes
				One- or two-tailed P value?	Two-tailed
				t, df	t=2.638, df=21

## Sheet: Figure 3B
	WT	KO
	487.071	784.319		Shapiro-Wilk test
	681.395	788.368		W	0.802	0.9595
	531.637	881.553		P value	0.0072	0.7454
	710.994	716.527		Passed normality test (alpha=0.05)?	No	Yes
	460.485	796.014		P value summary	**	ns
	503.727	927.304
	507.556	822.214		Mann Whitney test
	807.692	1326.84		P value	0.0051
	409.85	439.449		Exact or approximate P value?	Exact
	737.998	1170.34		P value summary	**
	440.961	684.876		Significantly different (P < 0.05)?	Yes
	582.892	1046.57		One- or two-tailed P value?	Two-tailed
	1249.76	1212.11		Sum of ranks in column A,B	122 , 229
				Mann-Whitney U	31

## Sheet: Figure 3C
	WT BMT	KO BMT
	646.236	824.14		Shapiro-Wilk test
	840.168	821.707		W	0.9752	0.9185
	729.381	586.818		P value	0.9476	0.2739
	522.611	873.581		Passed normality test (alpha=0.05)?	Yes	Yes
	356.109	698.515		P value summary	ns	ns
	592.42	910.821
	494.858	789.908		F test to compare variances
	260.034	455.027		F, DFn, Dfd	1.168, 11, 12
	367.598	773.579		P value	0.7898
	540.651	452.538		P value summary	ns
	310.732	650.453		Significantly different (P < 0.05)?	No
	626.816	360.943
	493.888			Unpaired t test
				P value	0.0309
				P value summary	*
				Significantly different (P < 0.05)?	Yes
				One- or two-tailed P value?	Two-tailed
				t, df	t=2.299, df=23

## Sheet: Figure 3D
		% TUNEL+ Females							% TUNEL+ Males							% TUNEL+ BMT
		WT	KO						WT	KO						WT BMT	KO BMT
		1.2	5.09554		Shapiro-Wilk test				1.20482	2.76817		Shapiro-Wilk test				0.195695	2.21607		Shapiro-Wilk test
		0	3		W	0.8923	0.724		0	1.31234		W	0.8182	0.8198		1.36986	3.86905		W	0.9734	0.9559
		1.11111	3.07167		P value	0.0874	0.0003		1.6129	1.5544		P value	0.0036	0.0089		0.359066	1.76211		P value	0.9427	0.69
		0	1.18343		Passed normality test (alpha=0.05)?	Yes	No		1.76991	1.22699		Passed normality test (alpha=0.05)?	No	No		0.831601	0.355872		Passed normality test (alpha=0.05)?	Yes	Yes
		0.662252	1.51515		P value summary	ns	***		0	1.41509		P value summary	**	**		0.635324	2.5641		P value summary	ns	ns
		0.543478	1.97368						0.469484	2.24719						1.0101	2.1021
		0.540541	4.04858		Mann Whitney test				0	1.5444		Mann Whitney test				0.515464	0.78329		F test to compare variances
		0.884956	10.6719		P value	<0.0001			1.875	1.42857		P value	0.0018			1.27119	0.701754		F, DFn, Dfd	7.006, 12, 11
		0	12.2222		Exact or approximate P value?	Exact			0	4.7619		Exact or approximate P value?	Exact			0.961538	2.85714		P value	0.0029
		1.30719	2.14286		P value summary	****			1.47601	0.660066		P value summary	**			0.484262	2.97872		P value summary	**
		1.12782	15.3333		Significantly different (P < 0.05)?	Yes			0.341297	2.48619		Significantly different (P < 0.05)?	Yes			0	1.70455		Significantly different (P < 0.05)?	Yes
		0.429185	2.7027		One- or two-tailed P value?	Two-tailed			0.383142	1.47059		One- or two-tailed P value?	Two-tailed			0.541516	2.32558
		0	0.857143		Sum of ranks in column A,B	115 , 350			0	0.60423		Sum of ranks in column A,B	196 , 300				3.82775		Unpaired t test with Welch's correction
		0.909091	1.65289		Mann-Whitney U	10			0	0.735294		Mann-Whitney U	43						P value	0.0004
			1.17188						0.704225										P value summary	***
			1.89573						0.25641										Significantly different (P < 0.05)?	Yes
									0.420168										One- or two-tailed P value?	Two-tailed
																			Welch-corrected t, df	t=4.476, df=15.59

## Sheet: Figure 3E
	Necrosis Females (%lesion area)								Necrosis Males (%lesion area)								Necrosis BMT (%lesion area)
	WT	KO							WT	KO							WT	KO
	7.18814	32.4592		Shapiro-Wilk test					14.648	14.723		Shapiro-Wilk test					35.8416	45.9089		Shapiro-Wilk test
	8.54187	27.7655		W	0.9058	0.9895			28.2673	46.1516		W	0.9082	0.9123			34.4805	41.0754		W	0.9607	0.9612
	10.9582	20.7218		P value	0.1606	0.9994			30.107	19.6165		P value	0.232	0.332			23.5563	59.6898		P value	0.7639	0.801
	22.9937	23.0775		Passed normality test (alpha=0.05)?	Yes	Yes			13.9034	46.7394		Passed normality test (alpha=0.05)?	Yes	Yes			30.9769	23.141		Passed normality test (alpha=0.05)?	Yes	Yes
	9.6559	18.1064		P value summary	ns	ns			8.77807	30.0408		P value summary	ns	ns			49.04	52.4095		P value summary	ns	ns
	7.85917	13.3082							13.3656	21.8675							36.8659	34.6737
	18.3539	22.1529		F test to compare variances					20.2084	23.545		F test to compare variances					8.41442	25.7138		F test to compare variances
	9.06181	24.1798		F, DFn, Dfd	1.576, 13, 12				23.8301	30.07		F, DFn, Dfd	2.177, 8, 10				23.3798	44.4019		F, DFn, Dfd	1.038, 11, 12
	21.3571	7.4439		P value	0.4386				14.3892	31.8975		P value	0.2479				22.9582	39.3126		P value	0.9442
	10.752	21.1557		P value summary	ns				13.4954			P value summary	ns				22.3329	37.6818		P value summary	ns
	14.5067	14.7563		Significantly different (P < 0.05)?	No				7.09788			Significantly different (P < 0.05)?	No				13.0617	46.813		Significantly different (P < 0.05)?	No
	15.1386	18.8015															14.8585	21.8422
	15.017	25.4466		Unpaired t test								Unpaired t test					16.4319			Unpaired t test
		13.5417		P value	0.005							P value	0.0087							P value	0.0064
				P value summary	**							P value summary	**							P value summary	**
				Significantly different (P < 0.05)?	Yes							Significantly different (P < 0.05)?	Yes							Significantly different (P < 0.05)?	Yes
				One- or two-tailed P value?	Two-tailed							One- or two-tailed P value?	Two-tailed							One- or two-tailed P value?	Two-tailed
				t, df	t=3.075, df=25							t, df	t=2.942, df=18							t, df	t=2.997, df=23

[truncated: 36 more sheets: Figure 3F, Figure 3G, Figure 4B, Figure 4C, Figure 5A, Figure 5B, Figure 5C, Figure 5D, Figure 5F, Figure 5G, Figure 6A, Figure 6B, Figure 6C, Figure 6D, Figure 6E, Figure 6F, Figure 6G, Figure 6H, Figure 7A, Figure-7E …]
